# Supplementary material for: Transforming Commercial Copper Sulfide into Injectable Hydrogels for Local Photothermal Therapy
Source: Gels. 2022 May 20;8(5):319. doi: 10.3390/gels8050319 (PMC9141692; doi:10.3390/gels8050319)
Supplement: Supplementary file 1 [file gels-08-00319-s001.zip]

Archive with 1 entries (1 files):
- gels-1604424-supplementary.pdf
